# Supplementary material for: Multi-Channel Time-Domain Boring-Vibration-Enhancement Method Using RNN Networks
Source: Insects. 2023 Oct 16;14(10):817. doi: 10.3390/insects14100817 (PMC10607493; doi:10.3390/insects14100817)
Supplement: Supplementary file 1 [file insects-14-00817-s001.zip]

Archive with 154 entries (121 files):
- Audio_data-explain.pdf
- Figure-10/
- Figure-10/denoise-wav/
- Figure-10/denoise-wav/figure10_c_denoised.wav
- Figure-10/mixture-wav/
- Figure-10/mixture-wav/figure10_a_Record.wav
- Figure-10/mixture-wav/figure10_b_Record.wav
- Figure-7/
- Figure-7/denoise-wav/
- Figure-7/denoise-wav/figure7_e_denoise.wav
- Figure-7/denoise-wav/figure7_f_denoise.wav
- Figure-7/mixture-wav/
- Figure-7/mixture-wav/background_noise.wav
- Figure-7/mixture-wav/figure7_a_Record.wav
- Figure-7/mixture-wav/figure7_b_Record.wav
- Figure-7/mixture-wav/figure7_c_Record.wav
- Figure-7/mixture-wav/figure7_d_Record.wav
- Figure-8/
- Figure-8/denoise-wav/
- Figure-8/denoise-wav/figure8_c_denoised.wav
- Figure-8/denoise-wav/figure8_d_denoised.wav
- Figure-8/mixture-wav/
- Figure-8/mixture-wav/background_noise.wav
- Figure-8/mixture-wav/figure8_a_Record.wav
- Figure-8/mixture-wav/figure8_b_Record.wav
- Figure-9/
- Figure-9/denoise-wav/
- Figure-9/denoise-wav/figure9_e_denoised.wav
- Figure-9/mixture-wav/
- Figure-9/mixture-wav/figure9_a_Record.wav
- Figure-9/mixture-wav/figure9_b_Record.wav
- Figure-9/mixture-wav/figure9_c_Record.wav
- Figure-9/mixture-wav/figure9_d_Record.wav
- Train-data/
- Train-data/sample1/
- Train-data/sample10/
- Train-data/sample10/background_noise.wav
- Train-data/sample10/Record1-clean.wav
- Train-data/sample10/Record1-mix.wav
- Train-data/sample10/Record2-clean.wav
- Train-data/sample10/Record2-mix.wav
- Train-data/sample11/
- Train-data/sample11/background_noise.wav
- Train-data/sample11/Record1-clean.wav
- Train-data/sample11/Record1-mix.wav
- Train-data/sample11/Record2-clean.wav
- Train-data/sample11/Record2-mix.wav
- Train-data/sample12/
- Train-data/sample12/background_noise.wav
- Train-data/sample12/Record1-clean.wav
- Train-data/sample12/Record1-mix.wav
- Train-data/sample12/Record2-clean.wav
- Train-data/sample12/Record2-mix.wav
- Train-data/sample13/
- Train-data/sample13/background_noise.wav
- Train-data/sample13/Record1-clean.wav
- Train-data/sample13/Record1-mix.wav
- Train-data/sample13/Record2-clean.wav
- Train-data/sample13/Record2-mix.wav
- Train-data/sample14/
- Train-data/sample14/background_noise.wav
- Train-data/sample14/Record1-clean.wav
- Train-data/sample14/Record1-mix.wav
- Train-data/sample14/Record2-clean.wav
- Train-data/sample14/Record2-mix.wav
- Train-data/sample15/
- Train-data/sample15/background_noise.wav
- Train-data/sample15/Record1-clean.wav
- Train-data/sample15/Record1-mix.wav
- Train-data/sample15/Record2-clean.wav
- Train-data/sample15/Record2-mix.wav
- Train-data/sample16/
- Train-data/sample16/background_noise.wav
- Train-data/sample16/Record1-clean.wav
- Train-data/sample16/Record1-mix.wav
- Train-data/sample16/Record2-clean.wav
- Train-data/sample16/Record2-mix.wav
- Train-data/sample17/
- Train-data/sample17/background_noise.wav
- Train-data/sample17/Record1-clean.wav
- Train-data/sample17/Record1-mix.wav
- Train-data/sample17/Record2-clean.wav
- Train-data/sample17/Record2-mix.wav
- Train-data/sample18/
- Train-data/sample18/background_noise.wav
- Train-data/sample18/Record1-clean.wav
- Train-data/sample18/Record1-mix.wav
- Train-data/sample18/Record2-clean.wav
- Train-data/sample18/Record2-mix.wav
- Train-data/sample19/
- Train-data/sample19/background_noise.wav
- Train-data/sample19/Record1-clean.wav
- Train-data/sample19/Record1-mix.wav
- Train-data/sample19/Record2-clean.wav
- Train-data/sample19/Record2-mix.wav
- Train-data/sample1/background_noise.wav
- Train-data/sample1/Record1-clean.wav
- Train-data/sample1/Record1-mix.wav
- Train-data/sample1/Record2-clean.wav
- Train-data/sample1/Record2-mix.wav
- Train-data/sample2/
- Train-data/sample20/
- Train-data/sample20/background_noise.wav
- Train-data/sample20/Record1-clean.wav
- Train-data/sample20/Record1-mix.wav
- Train-data/sample20/Record2-clean.wav
- Train-data/sample20/Record2-mix.wav
- Train-data/sample2/background_noise.wav
- Train-data/sample2/Record1-clean.wav
- Train-data/sample2/Record1-mix.wav
- Train-data/sample2/Record2-clean.wav
- Train-data/sample2/Record2-mix.wav
- Train-data/sample3/
- Train-data/sample3/background_noise.wav
- Train-data/sample3/Record1-clean.wav
- Train-data/sample3/Record1-mix.wav
- Train-data/sample3/Record2-clean.wav
- Train-data/sample3/Record2-mix.wav
- Train-data/sample4/
- Train-data/sample4/background_noise.wav
- Train-data/sample4/Record1-clean.wav
- Train-data/sample4/Record1-mix.wav
- Train-data/sample4/Record2-clean.wav
- Train-data/sample4/Record2-mix.wav
- Train-data/sample5/
- Train-data/sample5/background_noise.wav
- Train-data/sample5/Record1-clean.wav
- Train-data/sample5/Record1-mix.wav
- Train-data/sample5/Record2-clean.wav
- Train-data/sample5/Record2-mix.wav
- Train-data/sample6/
- Train-data/sample6/background_noise.wav
- Train-data/sample6/Record1-clean.wav
- Train-data/sample6/Record1-mix.wav
- Train-data/sample6/Record2-clean.wav
- Train-data/sample6/Record2-mix.wav
- Train-data/sample7/
- Train-data/sample7/background_noise.wav
- Train-data/sample7/Record1-clean.wav
- Train-data/sample7/Record1-mix.wav
- Train-data/sample7/Record2-clean.wav
- Train-data/sample7/Record2-mix.wav
- Train-data/sample8/
- Train-data/sample8/background_noise.wav
- Train-data/sample8/Record1-clean.wav
- Train-data/sample8/Record1-mix.wav
- Train-data/sample8/Record2-clean.wav
- Train-data/sample8/Record2-mix.wav
- Train-data/sample9/
- Train-data/sample9/background_noise.wav
- Train-data/sample9/Record1-clean.wav
- Train-data/sample9/Record1-mix.wav
- Train-data/sample9/Record2-clean.wav
- Train-data/sample9/Record2-mix.wav
